# Supplementary material for: ﻿Rediscovery of Rubuspendulus Rusby (Rosaceae) and a new record for the flora of Ecuador and Peru
Source: PhytoKeys. 2023 Jun 2;227:109–22. doi: 10.3897/phytokeys.227.100859 (PMC10257138; doi:10.3897/phytokeys.227.100859)
Supplement: XML Treatment for Rubus pendulus [file phytokeys.227.100859-treatment1.xml]

<!DOCTYPE tp:taxon-treatment
  PUBLIC "-//TaxonX//DTD Taxonomic Treatment Publishing DTD v0 20100105//EN" "tax-treatment-NSO.dtd">
<tp:taxon-treatment xmlns:tp="http://www.plazi.org/taxpub"><tp:treatment-meta><kwd-group><label>Taxon classification</label><kwd>
              <named-content content-type="kingdom">Plantae</named-content>
            </kwd><kwd>
              <named-content content-type="order">Rosales</named-content>
            </kwd><kwd>
              <named-content content-type="family">Rosaceae</named-content>
            </kwd></kwd-group><mixed-citation publication-type="journal"><person-group><name><surname>Espinel-Ortiz</surname><given-names>David A.</given-names></name><name><surname>Rodríguez</surname><given-names>Carla J.</given-names></name><name><surname>Romoleroux</surname><given-names>Katya</given-names></name></person-group><article-title>﻿Rediscovery of <italic><tp:taxon-name><tp:taxon-name-part taxon-name-part-type="genus" reg="Rubus">Rubus</tp:taxon-name-part><tp:taxon-name-part taxon-name-part-type="species" reg="pendulus">pendulus</tp:taxon-name-part></tp:taxon-name></italic> Rusby (<tp:taxon-name><tp:taxon-name-part taxon-name-part-type="family">Rosaceae</tp:taxon-name-part></tp:taxon-name>) and a new record for the flora of Ecuador and Peru</article-title><source>PhytoKeys</source><day>02</day><month>06</month><year>2023</year><volume>227</volume><fpage>109</fpage><lpage>122</lpage><pub-id pub-id-type="doi">10.3897/phytokeys.227.100859</pub-id></mixed-citation></tp:treatment-meta><tp:nomenclature><label>﻿</label><tp:taxon-name>
            <object-id xmlns:xlink="http://www.w3.org/1999/xlink" content-type="arpha" xlink:type="simple">DB2EC27D-7B1F-5F04-AC51-B265125BBCC2</object-id>
            <tp:taxon-name-part taxon-name-part-type="genus" reg="Rubus">Rubus</tp:taxon-name-part>
            <tp:taxon-name-part taxon-name-part-type="species" reg="pendulus">pendulus</tp:taxon-name-part>
          </tp:taxon-name><tp:taxon-authority>Rusby, Torreya 33:41. 1933.</tp:taxon-authority><xref ref-type="fig" rid="F1">Figs 1</xref><xref ref-type="fig" rid="F2">, 2</xref><xref ref-type="fig" rid="F3">, 3</xref></tp:nomenclature><tp:treatment-sec sec-type="material" id="SECID0EXNAC"><title>Type.</title><p><bold>Colombia. Huila</bold>: Balsillas, at Balsillas river, edge of forest, 2000–2100 m, 03–05 Aug 1917, <italic>H.H. Rusby &amp; F.W. Pennell 719</italic> (holotype: NY (NY-424649)).</p><fig id="F1" position="float" orientation="portrait"><object-id xmlns:xlink="http://www.w3.org/1999/xlink" content-type="doi" xlink:type="simple">10.3897/phytokeys.227.100859.figure1</object-id><object-id xmlns:xlink="http://www.w3.org/1999/xlink" content-type="arpha" xlink:type="simple">2967C0D9-9167-57D1-8C7C-D91DAC3522BD</object-id><label>Figure 1.</label><caption><p><italic><tp:taxon-name><tp:taxon-name-part taxon-name-part-type="genus" reg="Rubus">Rubus</tp:taxon-name-part><tp:taxon-name-part taxon-name-part-type="species" reg="pendulus">pendulus</tp:taxon-name-part></tp:taxon-name></italic> Rusby <bold>A</bold> inflorescence <bold>B</bold> habit and leaves <bold>C</bold> branch <bold>D</bold> 5-foliolate leaf <bold>E</bold> leaf adaxial surface <bold>F</bold> leaf abaxial surface <bold>G</bold> pedicel <bold>H</bold> flower <bold>I</bold> sepal adaxial surface <bold>J</bold> sepal abaxial surface <bold>K</bold> fruit (<bold>K</bold> based on Fernández et al. 606 (QCNE) <bold>B</bold> based on Espinel-Ortiz et al. 301 (QCA) <bold>C–F</bold> based on Espinel-Ortiz et al. 304 (QCA), <bold>A, G–J</bold> based on Espinel-Ortiz et al. 382 (QCA)). Illustrations by Carla Rodríguez.</p></caption><graphic xmlns:xlink="http://www.w3.org/1999/xlink" xlink:href="phytokeys-227-109_article-100859__-g001.jpg" position="float" orientation="portrait" xlink:type="simple" id="oo_858863.jpg"><uri content-type="original_file" xlink:type="simple">https://binary.pensoft.net/fig/858863</uri></graphic></fig></tp:treatment-sec><tp:treatment-sec sec-type="description" id="SECID0EXPAC"><title>Description.</title><p><bold>Woody vine</bold> growing up to 10 m long, <bold>or scandent or climbing shrub</bold>, with all prickles from the base 1⁄3–2⁄3 sparsely villous-hirsute with red setose hairs, glabrous towards the apex, eglandular or with subsessile glands. <bold>Branches</bold> obtuse-angled, red to slightly brownish, with red setose hairs, and hirsute, 3.4–9.4 mm diam., eglandular or with some setose hairs ending in a gland, unarmed or with up to 5 prickles (per total area of 5 cm long of the branch), gradually narrowed from a broad base, curved at the apex, 1.1–4.1 × 1.2–7.4 mm. <bold>Stipules</bold> asymmetrically narrow, subulate, 4.7–9.7 × 0.4–1.8 mm, margin entire, chartaceous; adaxial surface sparsely hirsute on veins, with red subsessile glands on margin; abaxial surface with red setose hairs on veins and towards the margin, and hirsute, with red sessile and subsessile glands. <bold>Petioles</bold> 4.8–10.6 (–15.2) cm long, with red setose hairs, and hirsute, with 17–35 prickles, gradually narrowed from a broad base, curved at the apex, 0.9–2.8 × 0.6–2.8 mm; basal petiolules 3.0–6.5 mm long, unarmed or with up to 5 prickles, gradually narrowed from a broad base, curved at the apex, 0.7–1.1 × 0.3–1.1 mm; lateral petiolules 7.0–29.7 (–45.5) mm long, with 3–17 (–34) prickles, gradually narrowed from a broad base, curved at the apex, 0.6–2.0 × 0.4–1.6 mm; terminal petiolules 2.8–5.1 (–9.0) cm long, with 8–27 (–42) prickles, gradually narrowed from a broad base, curved at the apex, 0.6–2.8 × 0.4–3.1 mm. <bold>Leaves</bold> trifoliate to 5-foliate; leaflets ovate to elliptic, base subcordate or asymmetrically subcordate, apex acuminate, margin serrate or bidentate towards the apex, basal leaflets (2.6–) 5.3–7.7 × (1.1–) 2.5–4.0 cm, lateral leaflets 7.1–14.3 × 3.7–7.0 cm, terminal leaflet (6.7–) 10.4–15.1 × (3.8–) 4.8–7.3 cm, chartaceous, with 10–19 secondary veins, adaxial surface bullate, sparsely villous-hirsute on each bubble, and densely villous hirsute on the midvein and secondary veins, with red subsessile glands, unarmed, abaxial surface glabrous with red setose hairs, and villous only on the veins, with red subsessile glands on the veins, rarely unarmed or with 8–18 (32) prickles on the primary vein, gradually narrowed from a broad base, curved at the apex, 0.2–1.8 × 0.3–2.1 mm. <bold>Inflorescences</bold> compact, compound, terminal and axillary cymes, 6–53-flowered, 8.2–15.3 cm long, with simple or trifoliate leaves below; peduncles terete, red to slightly brownish, (5.7–) 8.1–20.3 (–48.7) mm long, villous with abundant red setose hairs, eglandular, unarmed or with up to 14 prickles, gradually narrowed from a broad base, curved at the apex, 1.4–2.2 × 0.4–1.6 mm; pedicels terete, red to slightly brownish, 2.4–7.5 (–9.1) mm long, villous with abundant red setose hairs, eglandular, with 6–20 prickles, gradually narrowed from a broad base or triangular, curved at the apex, 0.8–2.4 × 0.1–1.4 mm. <bold>Flowers</bold> 8.21–15.25 mm diam.; sepals 5, obovate to elliptic or slightly lanceolate, apex mucronulate, margin entire, 5.1–7.9 × 2.5–4.6 mm, greenish-red to red, adaxial surface concave, villous-sericeous, and tomentose towards the apex and the margin, with sessile and subsessile glands, unarmed, abaxial surface convex, tomentose, with subsessile glandular, unarmed; petals 5, narrowly obovate to elliptic, margin entire, 9.0–13.9 × 6.1–7.8 mm, fuchsia to pink, glabrous, eglandular, adaxial surface deeply concave, abaxial surface deeply convex, stamens with anthers glabrous, filaments pale pink, glabrous; pistils, stigmas glabrous, styles slightly hirtellous, ovaries densely villous. <bold>Fruits</bold> green to red when immature, and black at maturity, ovoid to globose, 7.8–15.4 × 6.6–11.0 mm (when dry); drupelets 66–115 per receptacle, 2.1–4.3 × 1.1–2.8 mm (when dry), sparsely villous.</p><fig id="F2" position="float" orientation="portrait"><object-id xmlns:xlink="http://www.w3.org/1999/xlink" content-type="doi" xlink:type="simple">10.3897/phytokeys.227.100859.figure2</object-id><object-id xmlns:xlink="http://www.w3.org/1999/xlink" content-type="arpha" xlink:type="simple">66B443DD-027C-5EF6-8E0C-1B883E730BC8</object-id><label>Figure 2.</label><caption><p><italic><tp:taxon-name><tp:taxon-name-part taxon-name-part-type="genus" reg="Rubus">Rubus</tp:taxon-name-part><tp:taxon-name-part taxon-name-part-type="species" reg="pendulus">pendulus</tp:taxon-name-part></tp:taxon-name></italic> Rusby <bold>A</bold> habit <bold>B</bold> trifoliate leaf adaxial surface <bold>C</bold> bullate leaf adaxial surface <bold>D</bold> flowers. Photos by David A. Espinel-Ortiz.</p></caption><graphic xmlns:xlink="http://www.w3.org/1999/xlink" xlink:href="phytokeys-227-109_article-100859__-g002.jpg" position="float" orientation="portrait" xlink:type="simple" id="oo_858864.jpg"><uri content-type="original_file" xlink:type="simple">https://binary.pensoft.net/fig/858864</uri></graphic></fig></tp:treatment-sec><tp:treatment-sec sec-type="material" id="SECID0EQBAE"><title>Specimens examined.</title><p><bold>Colombia. — Huila</bold>: Neiva, Vereda La Plata, Finca La Colonia (Antigua Carolina), 2000 m, 31 Oct 1996 (fl), <italic>F. Llanos &amp; W.F. Gerardino 2797</italic> (COL). — <bold>Magdalena</bold>: Sierra Nevada de Santa Marta, Finca Cecilia, Quebrada Indiana, ca <named-content xmlns:xlink="http://www.w3.org/1999/xlink" content-type="dwc:verbatimCoordinates" xlink:type="simple"><named-content content-type="geo-json" specific-use="{&#34;type&#34;:&#34;Point&#34;,&#34;coordinates&#34;:[-73.966667,10.983333]}" id="NCID0E6BAE" xlink:type="simple">10°59.000'N, 73°58.000'W</named-content></named-content>, ca 1750 m, 03 Sep 1972 (fl), <italic>J.H. Kirkbride 2082</italic> (COL); Sierra Nevada de Santa Marta, Finca Los Arroyitos, ca <named-content xmlns:xlink="http://www.w3.org/1999/xlink" content-type="dwc:verbatimCoordinates" xlink:type="simple"><named-content content-type="geo-json" specific-use="{&#34;type&#34;:&#34;Point&#34;,&#34;coordinates&#34;:[-73.966667,10.933333]}" id="NCID0EJCAE" xlink:type="simple">10°56.000'N, 73°58.000'W</named-content></named-content>, ca 1800 m, 07 Oct 1972 (fl, fr), <italic>J.H. Kirkbride 2436</italic> (COL, US (US-3733777)). — <bold>Santander</bold>: Between Piedecuesta and Las Vegas, 2000–2500 m, 19–24 Dec 1926 (fr), <italic>E.P. Killip &amp; A.C. Smith 15567</italic> (NY); Municipio Onzaga, Vereda Chaguacá, 2640 m, 30 Mar 1976 (fr), <italic>J.H. Torres, G. Lozano &amp; S. Díaz 539</italic> (COL). — <bold>Cundinamarca</bold>: Facatativá, Alto de Peña Negra, 2810–2820 m, 29 May 1941 (fl, fr), <italic>H. García-Barriga &amp; R. Jaramillo 104033</italic> (US (US-3733540)). — <bold>Bogotá-DC</bold>: 25 miles SW of Bogotá, 18 Mar 1952 (fr), <italic>G.M. Darrow s.n.</italic> (US (US-3733541)). — <bold>Cesar</bold>: Municipio Valledupar, Corregimiento de Puerto Bello, 1200–2000 m, 13 Jul 1983 (fl), <italic>Cuadros H.V. 1685</italic> (COL). <bold>Ecuador. — Pichincha</bold>: San José de Mindo, Nono-Tandayapa road, route of the OCP Heavy Crude Oil Pipeline, Cerro Castillo and La Bola, <named-content xmlns:xlink="http://www.w3.org/1999/xlink" content-type="dwc:verbatimCoordinates" xlink:type="simple"><named-content content-type="geo-json" specific-use="{&#34;type&#34;:&#34;Point&#34;,&#34;coordinates&#34;:[-78.683067,-0.029167]}" id="NCID0EHDAE" xlink:type="simple">00°01.750'S, 78°40.984'W</named-content></named-content>, 2600 m, 05 Oct 2001 (fl, fr), <italic>D. Fernández, E. Toapanta, M. Mites &amp; C. Morales 606</italic> (MO, QCNE (QCNE-159936)); Quito, Nanegalito, vía a San Tadeo, Área Protegida Privada Bellavista, <named-content xmlns:xlink="http://www.w3.org/1999/xlink" content-type="dwc:verbatimCoordinates" xlink:type="simple"><named-content content-type="geo-json" specific-use="{&#34;type&#34;:&#34;Point&#34;,&#34;coordinates&#34;:[-78.701117,-0.036167]}" id="NCID0ERDAE" xlink:type="simple">00°02.170'S, 78°42.067'W</named-content></named-content>, 2297 m, 03 Dec 2021, <italic>D.A Espinel-Ortiz &amp; H.G. Abad 300</italic> (QCA (QCA-244065, QCA-7010819 to QCA-7010822 and QCA-7010828)); same locality as for preceding, <named-content xmlns:xlink="http://www.w3.org/1999/xlink" content-type="dwc:verbatimCoordinates" xlink:type="simple"><named-content content-type="geo-json" specific-use="{&#34;type&#34;:&#34;Point&#34;,&#34;coordinates&#34;:[-78.703783,0.036300]}" id="NCID0E2DAE" xlink:type="simple">00°02.178'N, 78°42.227'W</named-content></named-content>, 2297 m, 03 Dec 2021, <italic>D.A Espinel-Ortiz &amp; H.G. Abad 301</italic> (QCA (QCA-244068 and QCA-7010829 to QCA-7010831)); Quito, Nanegalito, vía al Área Protegida Privada Bellavista desde carretera E26, <named-content xmlns:xlink="http://www.w3.org/1999/xlink" content-type="dwc:verbatimCoordinates" xlink:type="simple"><named-content content-type="geo-json" specific-use="{&#34;type&#34;:&#34;Point&#34;,&#34;coordinates&#34;:[-78.689267,0.001283]}" id="NCID0EFEAE" xlink:type="simple">00°00.077'N, 78°41.356'W</named-content></named-content>, 2281 m, 07 Dec 2021, <italic>D.A Espinel-Ortiz &amp; H.G. Abad 303</italic> (QCA (QCA-244067 and QCA-7010825 to QCA-7010827)); same locality as for preceding, <named-content xmlns:xlink="http://www.w3.org/1999/xlink" content-type="dwc:verbatimCoordinates" xlink:type="simple"><named-content content-type="geo-json" specific-use="{&#34;type&#34;:&#34;Point&#34;,&#34;coordinates&#34;:[-78.703783,-0.036300]}" id="NCID0EPEAE" xlink:type="simple">00°02.178'S, 78°42.227'W</named-content></named-content>, 2315 m, 20 Apr 2022, <italic>D.A Espinel-Ortiz &amp; H.G. Abad 327</italic> (QCA); same locality as for preceding, <named-content xmlns:xlink="http://www.w3.org/1999/xlink" content-type="dwc:verbatimCoordinates" xlink:type="simple"><named-content content-type="geo-json" specific-use="{&#34;type&#34;:&#34;Point&#34;,&#34;coordinates&#34;:[-78.704583,-0.037900]}" id="NCID0EZEAE" xlink:type="simple">00°02.274'S, 78°42.275'W</named-content></named-content>, 2303 m, 20 Apr 2022, <italic>D.A Espinel-Ortiz &amp; H.G. Abad 328</italic> (QCA); same locality as for preceding, <named-content xmlns:xlink="http://www.w3.org/1999/xlink" content-type="dwc:verbatimCoordinates" xlink:type="simple"><named-content content-type="geo-json" specific-use="{&#34;type&#34;:&#34;Point&#34;,&#34;coordinates&#34;:[-78.705267,-0.038017]}" id="NCID0EDFAE" xlink:type="simple">00°02.281'S, 78°42.316'W</named-content></named-content>, 2 m, 16 May 2022 (fl), <italic>D.A Espinel-Ortiz &amp; H.G. Abad 382</italic> (QCA); Quito, Nanegalito, El Golán, between El Alí and El Porvenir, <named-content xmlns:xlink="http://www.w3.org/1999/xlink" content-type="dwc:verbatimCoordinates" xlink:type="simple"><named-content content-type="geo-json" specific-use="{&#34;type&#34;:&#34;Point&#34;,&#34;coordinates&#34;:[-78.585833,0.109500]}" id="NCID0ENFAE" xlink:type="simple">00°06.570'N, 78°35.150'W</named-content></named-content>, 2444 m, 25 May 2021 (fl), <italic>C.E. Cerón &amp; C.I. Reyes-Tello 88459</italic> (QAP (QAP-106468 and QAP-106757)); Quito, Nanegalito, El Golán, between Edén Mágico and El Porvenir, <named-content xmlns:xlink="http://www.w3.org/1999/xlink" content-type="dwc:verbatimCoordinates" xlink:type="simple"><named-content content-type="geo-json" specific-use="{&#34;type&#34;:&#34;Point&#34;,&#34;coordinates&#34;:[-78.553833,0.087833]}" id="NCID0EXFAE" xlink:type="simple">00°05.270'N, 78°33.230'W</named-content></named-content>, 2402 m, 10 Jul 2021, <italic>C.E. Cerón, C.I. Reyes-Tello, D. Bacuilima &amp; A. Acosta</italic> 88667 (QAP (QAP-106886)); Quito, Yunguilla, pasando la entrada a la comunidad El Golán, <named-content xmlns:xlink="http://www.w3.org/1999/xlink" content-type="dwc:verbatimCoordinates" xlink:type="simple"><named-content content-type="geo-json" specific-use="{&#34;type&#34;:&#34;Point&#34;,&#34;coordinates&#34;:[-78.553450,0.108083]}" id="NCID0EBGAE" xlink:type="simple">00°06.485'N, 78°33.207'W</named-content></named-content>, 2641 m, 08 Dec 2021, <italic>D. Espinel-Ortiz &amp; H.G. Abad</italic> 304 (QCA (QCA-244066 and QCA-7010824). — <bold>Napo</bold>: National Park Los Llanganates, Salcedo-Tena road, km 60, “La Poderosa’’ ranch, descending to Mulatos river, 4 km, <named-content xmlns:xlink="http://www.w3.org/1999/xlink" content-type="dwc:verbatimCoordinates" xlink:type="simple"><named-content content-type="geo-json" specific-use="{&#34;type&#34;:&#34;Point&#34;,&#34;coordinates&#34;:[-78.233333,-0.950000]}" id="NCID0ENGAE" xlink:type="simple">00°57.000'S, 78°14.000'W</named-content></named-content>, 2500–2870 m, 16 Mar 1995 (fl, fr), <italic>H. Vargas &amp; D. Sandoval 451</italic> (MO (MO-1610744), NY). — <bold>Loja</bold>: Ca. 5 km of Paso de Sabanilla, on road Yangana-Valladolid,<named-content xmlns:xlink="http://www.w3.org/1999/xlink" content-type="dwc:verbatimCoordinates" xlink:type="simple"><named-content content-type="geo-json" specific-use="{&#34;type&#34;:&#34;Point&#34;,&#34;coordinates&#34;:[-79.166667,-4.450000]}" id="NCID0EZGAE" xlink:type="simple"> 04°27.00'S, 79°10.000'W</named-content></named-content>, 2500 m, 03 Sep 1985, <italic>S. Lægaard 55178</italic> (AAU). — <bold>Morona Santiago</bold>: Sangay National Park, Guamote-Macas road, near Purshi-Zuña, <named-content xmlns:xlink="http://www.w3.org/1999/xlink" content-type="dwc:verbatimCoordinates" xlink:type="simple"><named-content content-type="geo-json" specific-use="{&#34;type&#34;:&#34;Point&#34;,&#34;coordinates&#34;:[-78.333333,-2.183333]}" id="NCID0EFHAE" xlink:type="simple">02°11.000'S, 78°20.000'W</named-content></named-content>, 2400–2700 m, 07 Jun 1998, <italic>C.E. Cerón 36281</italic> (QAP (QAP-91)). — <bold>Zamora Chinchipe</bold>: Nanguipa Cordillera, Cerro Colorado, about 8 km by air SSE of Nambija, 20 km ESE of Zamora, montane cloud forest, <named-content xmlns:xlink="http://www.w3.org/1999/xlink" content-type="dwc:verbatimCoordinates" xlink:type="simple"><named-content content-type="geo-json" specific-use="{&#34;type&#34;:&#34;Point&#34;,&#34;coordinates&#34;:[-78.773617,-4.124717]}" id="NCID0ERHAE" xlink:type="simple">04°07.483'S, 78°46.417'W</named-content></named-content>, 2500 m, 18 Feb 2002 (fr), <italic>D. Neill, W. Quizhpe, J. Manzanares, A. Hirtz, T. DeLinks &amp; C. Cole 13778</italic> (MO, QCNE (QCNE-162651)); Parque Nacional Yacuri, San Andrés, colecciones en la vía Jimbura-Zumba, ca 500 m del río Isimanchi, <named-content xmlns:xlink="http://www.w3.org/1999/xlink" content-type="dwc:verbatimCoordinates" xlink:type="simple"><named-content content-type="geo-json" specific-use="{&#34;type&#34;:&#34;Point&#34;,&#34;coordinates&#34;:[-79.377800,-4.785000]}" id="NCID0E2HAE" xlink:type="simple">04°47.100'S, 79°22.668'W</named-content></named-content>, 2653 m, 29 Apr 2015, <italic>Á.J. Pérez, N. Zapata, W. Santillán &amp; R. Jiménez 8997</italic> (QCA (QCA-233885)). <bold>Peru. — Cajamarca</bold>: Cutervo, San Andrés de Cutervo, Parque Nacional Cutervo, arriba de Sucedal pasando por Chorro Blanco, <named-content xmlns:xlink="http://www.w3.org/1999/xlink" content-type="dwc:verbatimCoordinates" xlink:type="simple"><named-content content-type="geo-json" specific-use="{&#34;type&#34;:&#34;Point&#34;,&#34;coordinates&#34;:[-78.692967,-6.189217]}" id="NCID0EHIAE" xlink:type="simple">06°11.353'S, 78°41.578'W</named-content></named-content>, 2250 m, 03 Aug 1988 (fr), <italic>C. Díaz &amp; H. Osores 2942</italic> (F, MO).</p><fig id="F3" position="float" orientation="portrait"><object-id xmlns:xlink="http://www.w3.org/1999/xlink" content-type="doi" xlink:type="simple">10.3897/phytokeys.227.100859.figure3</object-id><object-id xmlns:xlink="http://www.w3.org/1999/xlink" content-type="arpha" xlink:type="simple">FEF58796-0910-5CB2-A145-CAB319892EC1</object-id><label>Figure 3.</label><caption><p><italic><tp:taxon-name><tp:taxon-name-part taxon-name-part-type="genus" reg="Rubus">Rubus</tp:taxon-name-part><tp:taxon-name-part taxon-name-part-type="species" reg="pendulus">pendulus</tp:taxon-name-part></tp:taxon-name></italic> Rusby. Collection Fernández et al. 606 (QCNE) with flowers and fruits.</p></caption><graphic xmlns:xlink="http://www.w3.org/1999/xlink" xlink:href="phytokeys-227-109_article-100859__-g003.jpg" position="float" orientation="portrait" xlink:type="simple" id="oo_858865.jpg"><uri content-type="original_file" xlink:type="simple">https://binary.pensoft.net/fig/858865</uri></graphic></fig></tp:treatment-sec><tp:treatment-sec sec-type="distribution" id="SECID0EGJAE"><title>Distribution.</title><p><italic><tp:taxon-name><tp:taxon-name-part taxon-name-part-type="genus" reg="Rubus">Rubus</tp:taxon-name-part><tp:taxon-name-part taxon-name-part-type="species" reg="pendulus">pendulus</tp:taxon-name-part></tp:taxon-name></italic> is distributed in the Northern and Central Andes (Fig. <xref ref-type="fig" rid="F4">4</xref>). In Colombia, it is known from seven collections in Bogotá DC and the Departments of Cesar, Cundinamarca, Huila, Magdalena and Santander. In Ecuador it was found in the provinces of Loja, Morona Santiago, Napo, Pichincha and Zamora Chinchipe. Lastly, from Peru it is known from one collection in Cajamarca. This species inhabits the Andean cordillera from 2000 to 2900 m a.s.l.; however, there were two specimens from Magdalena which showed a lower distribution from ca 1700 to 1800 m.</p><fig id="F4" position="float" orientation="portrait"><object-id xmlns:xlink="http://www.w3.org/1999/xlink" content-type="doi" xlink:type="simple">10.3897/phytokeys.227.100859.figure4</object-id><object-id xmlns:xlink="http://www.w3.org/1999/xlink" content-type="arpha" xlink:type="simple">5105A52C-D32E-5473-A43B-5A3EDE394184</object-id><label>Figure 4.</label><caption><p>Distribution map of <italic><tp:taxon-name><tp:taxon-name-part taxon-name-part-type="genus" reg="Rubus">Rubus</tp:taxon-name-part><tp:taxon-name-part taxon-name-part-type="species" reg="pendulus">pendulus</tp:taxon-name-part></tp:taxon-name></italic> (black circle) in Colombia, Ecuador and Peru.</p></caption><graphic xmlns:xlink="http://www.w3.org/1999/xlink" xlink:href="phytokeys-227-109_article-100859__-g004.jpg" position="float" orientation="portrait" xlink:type="simple" id="oo_858866.jpg"><uri content-type="original_file" xlink:type="simple">https://binary.pensoft.net/fig/858866</uri></graphic></fig></tp:treatment-sec><tp:treatment-sec sec-type="ecology" id="SECID0ETKAE"><title>Ecology.</title><p>This species occurs in montane cloud forests dominated by trees and shrubs and in nearby disturbed areas. <italic><tp:taxon-name><tp:taxon-name-part taxon-name-part-type="genus" reg="Rubus">Rubus</tp:taxon-name-part><tp:taxon-name-part taxon-name-part-type="species" reg="pendulus">pendulus</tp:taxon-name-part></tp:taxon-name></italic> can be found living in sympatry with <italic><tp:taxon-name><tp:taxon-name-part taxon-name-part-type="genus" reg="Rubus">Rubus</tp:taxon-name-part><tp:taxon-name-part taxon-name-part-type="species" reg="adenotrichos">adenotrichos</tp:taxon-name-part></tp:taxon-name></italic> Schltdl., <italic><tp:taxon-name><tp:taxon-name-part taxon-name-part-type="genus" reg="Rubus">R.</tp:taxon-name-part><tp:taxon-name-part taxon-name-part-type="species" reg="boliviensis">boliviensis</tp:taxon-name-part></tp:taxon-name></italic> Focke, <italic><tp:taxon-name><tp:taxon-name-part taxon-name-part-type="genus" reg="Rubus">R.</tp:taxon-name-part><tp:taxon-name-part taxon-name-part-type="species" reg="longistipularis">longistipularis</tp:taxon-name-part></tp:taxon-name></italic>, <italic><tp:taxon-name><tp:taxon-name-part taxon-name-part-type="genus" reg="Rubus">R.</tp:taxon-name-part><tp:taxon-name-part taxon-name-part-type="species" reg="porphyromallos">porphyromallos</tp:taxon-name-part></tp:taxon-name></italic> and <italic><tp:taxon-name><tp:taxon-name-part taxon-name-part-type="genus" reg="Rubus">R.</tp:taxon-name-part><tp:taxon-name-part taxon-name-part-type="species" reg="urticifolius">urticifolius</tp:taxon-name-part></tp:taxon-name></italic>. Flowering and fruiting collections dated from February, March, May and October.</p></tp:treatment-sec><tp:treatment-sec sec-type="conservation status" id="SECID0E2MAE"><title>Conservation status.</title><p><italic><tp:taxon-name><tp:taxon-name-part taxon-name-part-type="genus" reg="Rubus">Rubus</tp:taxon-name-part><tp:taxon-name-part taxon-name-part-type="species" reg="pendulus">pendulus</tp:taxon-name-part></tp:taxon-name></italic> is known from at least 18 localities, impacted by human activities, including regression to agriculture and road openings. Following the <xref ref-type="bibr" rid="B12">IUCN (2022)</xref> guidelines, based on the geographic distribution and altered land use at the localities, this species should be categorized as least concern (<abbrev xmlns:xlink="http://www.w3.org/1999/xlink" xlink:title="least concern" id="ABBRID0EQNAE" xlink:type="simple">LC</abbrev>).</p></tp:treatment-sec><ref-list><ref id="B12"><mixed-citation xmlns:xlink="http://www.w3.org/1999/xlink" xlink:type="simple">IUCN (<year>2022</year>) Guidelines for Using the IUCN Red List Categories and Criteria, Version 15.1 Prepared by the Standards and Petitions Committee. <ext-link xlink:href="https://nc.iucnredlist.org/redlist/content/attachment_files/RedListGuidelines.pdf" ext-link-type="uri" xlink:type="simple">https://nc.iucnredlist.org/redlist/content/attachment_files/RedListGuidelines.pdf</ext-link> [Accessed 17.03.2023]</mixed-citation></ref></ref-list></tp:taxon-treatment>
